# Supplementary material for: A Novel, Easy Assay Method for Human Cysteine Sulfinic Acid Decarboxylase
Source: Life (Basel). 2021 May 14;11(5):438. doi: 10.3390/life11050438 (PMC8153620; doi:10.3390/life11050438)
Supplement: Supplementary file 1 [file life-11-00438-s001.zip]

Archive with 1 entries (1 files):
- Supplementary Materials REVISED DI SALVO-ori-done.pdf
